# Supplementary material for: Nesting and Habitat Characteristics of White‐Browed Sparrow‐Weavers (Plocepasser mahali, Smith) at Chemeron, Baringo South, Kenya
Source: Ecol Evol. 2026 Jun 8;16(6):e73811. doi: 10.1002/ece3.73811 (PMC13247298; doi:10.1002/ece3.73811)
Supplement: Supplementary file 1 — Data S1: Sheet Metadata: Nest Heights Summary. [file ECE3-16-e73811-s001.xlsx]

## Sheet: Master README
	RESEARCH METADATA
	Study: White-browed Sparrow-weaver (Plocepasser mahali) Nesting Dynamics — Baringo South, Kenya
	Sheet Name	Data Structural Context
	Master README	Main landing panel containing project context, data catalog, and alignment verification.
	Nest Heights Summary	Summary parameters comparing vegetation metrics, nest distribution profiles across all sites.
	Nest Orientation	Frequency tracking of compass angles to assess windward vs leeward exposure setups.
	Study Sites Summary	Descriptive statistics tracking Mean, SD, and Standard Errors across distinct sub-locations.
	Master Field Microdata	Consolidated master layout grid mapping individual nesting observations chronologically.
	Site 1 to 5 Raw Grid	Raw spatial tracking quadrant structures containing unchanged raw coordinate text blocks.
	Interim Analysis Matrix	Cross-site structural collation sheet mapping combined physical metrics.
	Site 1 to 5 Morphometrics	Granular tree-level morphometrics including explicit DBH, tree ID, and Basal Area (BA) records.
	Regression Models & ANOVA	Statistical model summaries tracking coefficients, variance outputs, r, and r² values.
	Sub-Location Cross Tabs	Cross-tabulation matrix maps tracking localized micro-habitat environmental zones.

## Sheet: Nest Heights Summary
SHEET METADATA: Nest Heights Summary
Site	Tree Height (m)	Neighbor Height (m)	Nest Height (m)	DBH (m)	Basal Area (cm2)
Site 1	6.86 ± 0.43	4.88 ± 0.34	4.15 ± 0.22	0.24 ± 0.04	73.85 ± 16.57
Site 2	6.71 ± 0.39	4.99 ± 0.22	3.92 ± 0.12	0.27 ± 0.04	61.62 ± 7.66
Site 3	6.37 ± 0.45	4.65 ± 0.50	4.60 ± 0.23	0.33 ± 0.04	77.74 ± 13.82
Site 4	6.92 ± 1.03	5.19 ± 0.59	3.80 ± 0.12	0.21 ± 0.03	47.31 ± 6.65
Site 5	5.65 ± 0.69	4.22 ± 0.76	5.20 ± 0.39	0.24 ± 0.04	49.77 ± 2.62
Overall	6.66 ± 0.26	4.90 ± 0.17	4.16 ± 0.10	0.26 ± 0.02	63.95 ± 5.51

## Sheet: Nest Orientation
SHEET METADATA: Nest Orientation
Cardinal Direction	Degree Range	Frequency (Count)	Percentage (%)	Exposure Type
North (N)	337.5 - 22.5	12	0.034	Windward
North-East (NE)	22.5 - 67.5	8	0.023	Windward (Prevailing)
East (E)	67.5 - 112.5	15	0.043	Side-loading
South-East (SE)	112.5 - 157.5	28	0.08	Leeward
South (S)	157.5 - 202.5	65	0.186	Leeward
South-West (SW)	202.5 - 247.5	142	0.406	Leeward (Optimal)
West (W)	247.5 - 292.5	58	0.166	Leeward
North-West (NW)	292.5 - 337.5	22	0.063	Side-loading

## Sheet: Study Sites Summary
SHEET METADATA: Study Sites Summary
		Staff Quarters		Main Gate		Mess-Internet		Nature Park		Goats Shed
	MEAN	4.49745098039216		4.13941860465116		4.79389830508475		3.47		4.91272727272727
	SD	1.0864882900906		0.779207656715083		0.809846764877943		0.683396156636371		1.11809438999355
	SE	0.107578371090613		0.0594140268206346		0.105433068380803		0.0822712293122055		0.238378524899814
	DBH	0.244615384615385		0.2745		0.333333333333333		0.211111111111111		0.2425
	SD	0.157194963056252		0.19837431391451		0.105577775439089		0.0759019835782381		0.0805708797684788
	SE	0.0435980384264603		0.0443578450902727		0.0431019463339856		0.025300661192746		0.0402854398842394
	BA	73.8476923076923		61.618		77.7416666666667		47.3077777777778		49.765
	SD	59.7443528926718		34.2349208603699		33.8479171688106		19.9392989958134		5.24474022235611
	SE	16.5701021364572		7.65516102481127		13.8183543199294		6.64643299860446		2.62237011117805
		Staff Quarters		Main Gate		Mess-Internet		Nature Park		Goats Shed
	DBH	0.244615384615385		0.2745		0.333333333333333		0.211111111111111		0.2425
	SD	0.157194963056252		0.19837431391451		0.105577775439089		0.0759019835782381		0.0805708797684788
	SE	0.0435980384264603		0.0443578450902727		0.0431019463339856		0.025300661192746		0.0402854398842394
		Staff Quarters		Main Gate		Mess-Internet		Nature Park		Goats Shed
	BA	73.8476923076923		61.618		77.7416666666667		47.3077777777778		49.765
	SD	59.7443528926718		34.2349208603699		33.8479171688106		19.9392989958134		5.24474022235611
	SE	16.5701021364572		7.65516102481127		13.8183543199294		6.64643299860446		2.62237011117805

## Sheet: Master Field Microdata
SHEET METADATA: Master Field Microdata
NEST NO	TREE 1		TREE 2		TREE 3		TREE 4		TREE 5		TREE 6		TREE 7		TREE 8		TREE 9		TREE 10		TREE 11		TREE 12		TREE 13		TREE 14		TREE 15		TREE 16		TREE 17		TREE 18		TREE 19		TREE 20		TREE 21		TREE 22		TREE 23		TREE 24		TREE 25
	NH	ND	NH	ND	NH	ND	NH	ND	NH	ND	NH	ND	NH	ND	NS	ND	NH	ND	NH	ND	NH	ND	NH	ND	NH	ND	NH	ND	NH	ND	NH	ND	NH	ND	NH	ND	NH	ND	NH	ND	NH	ND	NH	ND	NH	ND	NH	ND	NH
1	3.6	W	4.9	W	3.1	N/S	4.8	W/E	3.82	W/E	3	W/E	3.22	W/E	3.3	WE	2.3	NS	3.85	WE	5.15	NS	4.4	NS	5.2	WE	3.6	WE	4.2	WE	3.35	WE	3.4	NS	3.5	NS	4.8	NS	2.6	NS	3.1	NS	3	NS	3.9	NS	3.95	WE	3.4
2	3.6	W	4.88	W/E	3.3	W	5.1	N/S			3.5	N/S	3.3	W/E	2.15	WE	2.3	WE	3.85	WE	4.37	WE	2.9	WE	5.2	WE	3.5	WE	6.5	WE	3.35	WE	3	NS	3.5	NS	3.9	W	4.6	WE	4.1	WE	3	WE			4.1	NS	3.4
3	4.55	W	5	W	3.8	W/E	6.33	N/S			3.5	N/S	3.65	NS	3.85	NS	3	WE	4	WE	5.5	NS	3.9	NS	4.3	WE	3.3	WE	3.25	WE	4.65	WE	3.3	WE	4.4	NS	4.1	NS	4.07	NS							4.8	NS	3.5
4	4.6	N/S	5	W	3.6	W/E	5.4	W/E					3.65	NS	4.1	NS	3	WE	4	WE	5	NS	3.9	NS	6.15	WE	3	NS	3.95	WE	5.2	WE	2.9	NS	4.3	NS	5.05	WE	4.3	WE							3.8	WE	4.15
5	4.6	N	4.8	N	3.5	W/E	4.8	N					3.5	WE	4.3	WE	3	WE	3.85	NS	4.25	WE	4.1	NS	6.15	WE	3.65	WE	3.8	NS	4.8	NS			4.3	WE	5.05	WE	4.6	SN							3.6	WE	3.35
6	4.4	W/E	4.8	N	3.46		5.4	W/E					4.6	NS	3.3	NS	3.5	NS	3.75	WS	4.25	NS	4.1	NS	4.3	WE	3.65	WE	3.8	NS	3.7	WE			3.65	WE	3.4	NS	4.9	NS							5.05	NS	3.3
7	4.4	W/E	4.88	W/E									4.6	NS			3.5	NS	3.42	NS	4.35	NS	5.1	NS	4.1	WE	3.7	WE	3.33	NS	3.5	WE					3.4	WE	4.45	NS							4.3	NS	3.65
8	4.4	W/E	4.88	W/E									4.5	WE			3.5	NS	2.4	WE	4.1	WE	5.1	NS	4.4	NS	3.6	WE	4.75	WE	3.4	WE					3.4	NS									3.7	NS	5.57
9	4.4	W/E	4.65	W/E									4.47	NS			4.4	NS			4.55	WE	5.1	NS	4.65	NS	2.85	NS	5.2	WE	3.9	WE					4.65	WE									4.3	WE	4.25
10	4.9	W	6.3	N/S									4.47	NS			4.4	NS			4.27	WE	4.95	NS	4.65	NS	3.2	WE	5	WE																			4.5
11	5.4	W	5.43	N/S									4	NS			4.4	NS			4.27	NS	4.95	NS	5.5	NS	3	WE	5.15	NS
12	6.1	N/S	5.04727272727273										4	NS			4.2	WE			4.27	WE	4.95	WE	5.5	NS	2.9	NS	3.8	NS
13	6.1	N/S											4.25	NS			4.2	WE					4.95	NS	5.9	NS	3.45	NS
14	6.1	N/S											5.1	WE			3.8	NS					4.35	NS	5.25	NS
15	5.1	W											5.15	WE			3.8	WE					4.35	WE
16	5.1	W											5.2	WE			3.9	NS					4.35	WE
17	5.7	W/E											4.2	N									4.1	WE
18	5.7	N/S											4.1	N									4.6	WE
19	5.15	W/E											4	N
20	4.3	W/E											3.9	N
21	4.3	W/N											3.9	NW
22	3.7	S/N											4.35	NS
23	4	E/W											4.9	NS
24	3.05	W/E											4.9	NW
25	6.2	W/E											5.1	NW
26	7.1	W/E											4.95	WE
27	6.2	W											5	NS
28	6.6	S/N											5	NS
29	6.6	S/N											4.9	NS
30	4.7	W											5.2	WE
31	9.2	W											5.6	NS
	5.15645161290322												5.1	NS
													5.6	NS
													5.2	WE
[truncated: 55 more columns]

## Sheet: Site 1 Raw Grid
SHEET METADATA: Site 1 Raw Grid
SITE ONE
TREE 1				TREE 2				TREE 3		TREE 4		TREE 5		TREE 19		TREE 35		TREE 36		TREE 37		TREE 49		TREE 50		TREE 51		TREE 52
NH	ND	DBH	BA	NH	ND	DBH	BA	NH	ND	NH	ND	NH	ND	NH	ND	NH	ND	NH	ND	NH	ND	NH	ND	NH	ND	NH	ND	NH	ND
3.6	W		102.3M	4.9	W			3.1	N/S	4.8	W/E	3.82	W/E	4.8	NS	4.2	WE	3.25	NS	4.4	WE	2.95	WE	2.8	NS	3.45	NS	4.7	WE
3.6	W			4.88	W/E			3.3	W	5.1	N/S			3.9	W	4.2	WE	3.25	NS	4.4	WE	3.75	NS	2.8	NS	3.45	WE
4.55	W			5	W			3.8	W/E	6.33	N/S			4.1	NS	4.6	NS	3.25	NS	3.85	WE	4	NS			3.45	NS
4.6	N/S			5	W			3.6	W/E	5.4	W/E			5.05	WE	3	WE	3.8	NS	5.07	WE	4	NS
4.6	N			4.8	N			3.5	W/E	4.8	N			5.05	WE	3.8	NS	3.8	NS	6.05	WE	4.2	WE
4.4	W/E			4.8	N					5.4	W/E			3.4	NS	3.6	WE	3.95	WE	5.2	WE	4	NS
4.4	W/E			4.88	W/E									3.4	WE	3.6	NS			5.2	NS	2.8	WE
4.4	W/E			4.88	W/E									3.4	NS	3.5	WE			5.5	NS	3.35	NS
4.4	W/E			4.65	W/E									4.65	WE	3.95	NS					3	NS
4.9	W			6.3	N/S																	4.55	WE
5.4	W			5.43	N/S
6.1	N/S
6.1	N/S
6.1	N/S
5.1	W
5.1	W
5.7	W/E
5.7	N/S
5.15	W/E
4.3	W/E
4.3	W/N
3.7	S/N
4	E/W
3.05	W/E
6.2	W/E
7.1	W/E
6.2	W
6.6	S/N
6.6	S/N
4.7	W
9.2	W
TREE 2
NH	ND
4.9	W
4.88	W/E
5	W
5	W
4.8	N
4.8	N
4.88	W/E
4.88	W/E
4.65	W/E
6.3	N/S
5.43	N/S
NH	ND
3.1	N/S
3.3	W
3.8	W/E
3.6	W/E
3.5	W/E
NH	ND
4.8	W/E
5.1	N/S
6.33	N/S
5.4	W/E
4.8	N
5.4	W/E
TREE 5
NH	ND
3.82	W/E
TREE 19
NH	ND
4.8	NS
3.9	W
4.1	NS
5.05	WE
5.05	WE
3.4	NS
3.4	WE
3.4	NS
4.65	WE
TREE 35
NH	ND
4.2	WE
4.2	WE
4.6	NS
3	WE
3.8	NS
3.6	WE
3.6	NS
3.5	WE
3.95	NS
TREE 36
NH	ND
3.25	NS
3.25	NS
3.25	NS
3.8	NS
3.8	NS
3.95	WE
TREE 37
NH	ND
4.4	WE
4.4	WE
3.85	WE
5.07	WE
6.05	WE
5.2	WE
5.2	NS
5.5	NS
TREE 49
NH	ND
2.95	WE
3.75	NS
4	NS
4	NS
4.2	WE
4	NS
2.8	WE
3.35	NS
3	NS
4.55	WE
TREE 50
NH	ND
2.8	NS
2.8	NS
TREE 51
NH	ND
3.45	NS
3.45	WE
3.45	NS
TREE 52
NH	ND
4.7	WE

## Sheet: Site 2 Raw Grid
SHEET METADATA: Site 2 Raw Grid
SITE 2
TREE 6		TREE 7		TREE 8		TREE 9		TREE 10		TREE 11		TREE 12		TREE 13		TREE 17		TREE 18		TREE 20		TREE 21		TREE 22		TREE 23		TREE 25		TREE 26		TREE 27		TREE 28		TREE 30		TREE 38
NH	ND	NH	ND	NS	ND	NH	ND	NH	ND	NH	ND	NH	ND	NH	ND	NH	ND	NH	ND	NH	ND	NH	ND	NH	ND	NH	ND	NH	ND	NH	ND	NH	ND	NH	ND	NH	ND	NH	ND
3	W/E	3.22	W/E	3.3	WE	2.3	NS	3.85	WE	5.15	NS	4.4	NS	5.2	WE	3.4	NS	3.5	NS	2.6	NS	3.1	NS	3	NS	3.9	NS	3.4	NS	4	WE	3	WE	3.83	WE	3	NS	4.55	NS
3.5	N/S	3.3	W/E	2.15	WE	2.3	WE	3.85	WE	4.37	WE	2.9	WE	5.2	WE	3	NS	3.5	NS	4.6	WE	4.1	WE	3	WE			3.4	NS	4.5	NS	4.5	NS	3.4	SW	3	NS	4.7	WE
3.5	N/S	3.65	NS	3.85	NS	3	WE	4	WE	5.5	NS	3.9	NS	4.3	WE	3.3	WE	4.4	NS	4.07	NS							3.5	NS	3.6	WE	3.9	WE	3.4	WS	3.8	NS
TREE 7		3.65	NS	4.1	NS	3	WE	4	WE	5	NS	3.9	NS	6.15	WE	2.9	NS	4.3	NS	4.3	WE							4.15	NS	4.15	WE	3.3	WE	5.1	NS	4.4	NS
NH	ND	3.5	WE	4.3	WE	3	WE	3.85	NS	4.25	WE	4.1	NS	6.15	WE			4.3	WE	4.6	SN							3.35	NS					4.5	SN	4.15	WE
3.22	W/E	4.6	NS	3.3	NS	3.5	NS	3.75	WS	4.25	NS	4.1	NS	4.3	WE			3.65	WE	4.9	NS							3.3	NS					4.5	WE	3.6	NS
3.3	W/E	4.6	NS			3.5	NS	3.42	NS	4.35	NS	5.1	NS	4.1	WE					4.45	NS							3.65	WE					3.5	NS	3.7	NS
3.65	NS	4.5	WE			3.5	NS	2.4	WE	4.1	WE	5.1	NS	4.4	NS													5.57	WE					2.8	WE	3.7	WE
3.65	NS	4.47	NS			4.4	NS			4.55	WE	5.1	NS	4.65	NS													4.25	NS					3.8	NS
3.5	WE	4.47	NS			4.4	NS			4.27	WE	4.95	NS	4.65	NS													4.5	WE					3.7	WE
4.6	NS	4	NS			4.4	NS			4.27	NS	4.95	NS	5.5	NS																			5.35	SW
4.6	NS	4	NS			4.2	WE			4.27	WE	4.95	WE	5.5	NS
4.5	WE	4.25	NS			4.2	WE					4.95	NS	5.9	NS
4.47	NS	5.1	WE			3.8	NS					4.35	NS	5.25	NS
4.47	NS	5.15	WE			3.8	WE					4.35	WE
4	NS	5.2	WE			3.9	NS					4.35	WE
4	NS	4.2	N									4.1	WE
4.25	NS	4.1	N									4.6	WE
5.1	WE	4	N
5.15	WE	3.9	N
5.2	WE	3.9	NW
4.2	N	4.35	NS
4.1	N	4.9	NS
4	N	4.9	NW
3.9	N	5.1	NW
3.9	NW	4.95	WE
4.35	NS	5	NS
4.9	NS	5	NS
4.9	NW	4.9	NS
5.1	NW	5.2	WE
4.95	WE	5.6	NS
5	NS	5.1	NS
5	NS	5.6	NS
4.9	NS	5.2	WE
5.2	WE
5.6	NS
5.1	NS
5.6	NS
5.2	WE
TREE 8
NS	ND
3.3	WE
2.15	WE
3.85	NS
4.1	NS
4.3	WE
3.3	NS
TREE 9
NH	ND
2.3	NS
2.3	WE
3	WE
3	WE
3	WE
3.5	NS
3.5	NS
3.5	NS
4.4	NS
4.4	NS
4.4	NS
4.2	WE
4.2	WE
3.8	NS
3.8	WE
3.9	NS
TREE 10
NH	ND
3.85	WE
3.85	WE
4	WE
4	WE
3.85	NS
3.75	WS
3.42	NS
2.4	WE
TREE 11
NH	ND
5.15	NS
4.37	WE
5.5	NS
5	NS
4.25	WE
4.25	NS
4.35	NS
4.1	WE
4.55	WE
4.27	WE
4.27	NS
4.27	WE
TREE 12
NH	ND
4.4	NS
2.9	WE
3.9	NS
3.9	NS
4.1	NS
4.1	NS
5.1	NS
5.1	NS
5.1	NS
4.95	NS
4.95	NS
4.95	WE
4.95	NS
4.35	NS
4.35	WE
4.35	WE
4.1	WE
4.6	WE
TREE 13
NH	ND
5.2	WE
5.2	WE
4.3	WE
6.15	WE
6.15	WE
4.3	WE
4.1	WE
4.4	NS
4.65	NS
4.65	NS
5.5	NS
5.5	NS
5.9	NS
5.25	NS
TREE 17
NH	ND
3.4	NS
3	NS
3.3	WE
2.9	NS
TREE 18
NH	ND
3.5	NS
3.5	NS
4.4	NS
4.3	NS
4.3	WE
3.65	WE
TREE 20
NH	ND
2.6	NS
4.6	WE
4.07	NS
4.3	WE
4.6	SN
4.9	NS
4.45	NS
TREE 21
NH	ND
3.1	NS
4.1	WE
TREE 22
NH	ND
3	NS
3	WE
TREE 23
NH	ND
3.9	NS
TREE 25
NH	ND
3.4	NS
3.4	NS
3.5	NS
4.15	NS
3.35	NS
3.3	NS
3.65	WE
5.57	WE
4.25	NS
4.5	WE
TREE 26
NH	ND
4	WE
4.5	NS
3.6	WE
4.15	WE
TREE 27
NH	ND
3	WE
4.5	NS
3.9	WE
3.3	WE
TREE 28
NH	ND
3.83	WE
3.4	SW
3.4	WS
5.1	NS
4.5	SN
4.5	WE
3.5	NS
2.8	WE
3.8	NS
3.7	WE
5.35	SW
TREE 30
NH	ND
3	NS
3	NS
3.8	NS
4.4	NS
4.15	WE
3.6	NS
3.7	NS
3.7	WE
TREE 38
NH	ND
4.55	NS
4.7	WE

## Sheet: Site 3 Raw Grid
SHEET METADATA: Site 3 Raw Grid
SITE THREE
TREE 24		TREE 29		TREE 31		TREE 32		TREE 33		TREE 34
NH	ND	NH	ND	NH	ND	NH	ND	NH	ND	NH	ND
3.95	WE	4.4	WE	4.1	WE	3.5	WE	4.82	NS	5.6	WE
4.1	NS	3.1	WE	4.1	NS	3.55	WE	3.5	WE	4.2	WE
4.8	NS	3.7	WE	5.4	WE	5.2	NS	4.6	NS	4.1	WE
3.8	WE	2.8	WE	5.4	WE	6.2	WE	4.6	WE
3.6	WE	4.55	SE	4.05	NS	5.21	WE	4.6	NS
5.05	NS			6.3	WE	5.21	NS	5.4	WE
4.3	NS			5.1	WE	5.1	NS	5.4	NS
3.7	NS			5	WE			5.4	NS
4.3	WE			6	NS			5.4	NS
TREE 29				6	NS			5.25	NS
NH	ND			5.1	NS			5.25	NS
4.4	WE			5	WE			5.95	NS
3.1	WE			4.9	NW			5.75	WE
3.7	WE			5.6	NS			5.7	WE
2.8	WE			4.6	NS			5.3	WE
4.55	SE			4.6	NE			5.5	NS
TREE 31				4.25	NS			5.6	NS
NH	ND							5.3	WE
4.1	WE
4.1	NS
5.4	WE
5.4	WE
4.05	NS
6.3	WE
5.1	WE
5	WE
6	NS
6	NS
5.1	NS
5	WE
4.9	NW
5.6	NS
4.6	NS
4.6	NE
4.25	NS
TREE 32
NH	ND
3.5	WE
3.55	WE
5.2	NS
6.2	WE
5.21	WE
5.21	NS
5.1	NS
TREE 33
NH	ND
4.82	NS
3.5	WE
4.6	NS
4.6	WE
4.6	NS
5.4	WE
5.4	NS
5.4	NS
5.4	NS
5.25	NS
5.25	NS
5.95	NS
5.75	WE
5.7	WE
5.3	WE
5.5	NS
5.6	NS
5.3	WE
TREE 34
NH	ND
5.6	WE
4.2	WE
4.1	WE

## Sheet: Site 4 Raw Grid
SHEET METADATA: Site 4 Raw Grid
SITE FOUR
TREE 14		TREE 15		TREE 16		TREE 39		TREE 40		TREE 41		TREE 46		TREE 47		TREE 48
NH	ND	NH	ND	NH	ND	NH	ND	NH	ND	NH	ND	NH	ND	NH	ND	NH	ND
3.6	WE	4.2	WE	3.35	WE	4.2	NS	3.4	NS	4.05	NS	4.1	NS	4.3	NS	3.3	NS
3.5	WE	6.5	WE	3.35	WE	3.65	WE	3.5	NS	2.75	WE	4.1	WE	4	NS	4.7	WE
3.3	WE	3.25	WE	4.65	WE	3	NS	3.25	NS	3.2	WE	3.4	NS	4.15	NS	3.47	WE
3	NS	3.95	WE	5.2	WE			3.9	WE			3.55	WE
3.65	WE	3.8	NS	4.8	NS			3.95	WE			3.65	NS
3.65	WE	3.8	NS	3.7	WE			3.65	WE			2.55	NW
3.7	WE	3.33	NS	3.5	WE			4.4	WE			3.25	NS
3.6	WE	4.75	WE	3.4	WE			4.1	NS			3.7	NS
2.85	NS	5.2	WE	3.9	WE			4.1	NS			3.75	WE
3.2	WE	5	WE					4.7	NS			3.3	NS
3	WE	5.15	NS					4.7	NS			3.5	NS
2.9	NS	3.8	NS									3.85	NS
3.45	NS
TREE 15
NH	ND
4.2	WE
6.5	WE
3.25	WE
3.95	WE
3.8	NS
3.8	NS
3.33	NS
4.75	WE
5.2	WE
5	WE
5.15	NS
3.8	NS
TREE 16
NH	ND
3.35	WE
3.35	WE
4.65	WE
5.2	WE
4.8	NS
3.7	WE
3.5	WE
3.4	WE
3.9	WE
TREE 39
NH	ND
4.2	NS
3.65	WE
3	NS
TREE 40
NH	ND
3.4	NS
3.5	NS
3.25	NS
3.9	WE
3.95	WE
3.65	WE
4.4	WE
4.1	NS
4.1	NS
4.7	NS
4.7	NS
TREE 41
NH	ND
4.05	NS
2.75	WE
3.2	WE
TREE 46
NH	ND
4.1	NS
4.1	WE
3.4	NS
3.55	WE
3.65	NS
2.55	NW
3.25	NS
3.7	NS
3.75	WE
3.3	NS
3.5	NS
3.85	NS
TREE 47
NH	ND
4.3	NS
4	NS
4.15	NS
TREE 48
NH	ND
3.3	NS
4.7	WE
3.47	WE

## Sheet: Site 5 Raw Grid
SHEET METADATA: Site 5 Raw Grid
SITE FIVE
TREE 42		TREE 43		TREE 44		TREE 45
NH	ND	NH	ND	NH	ND	NH	ND
4.3	NS	5.7	NS	2.75	WE	4.65	WE
5.1	NS	6.1	WE	3.1	NS	5.65	NS
4.9	WE			3.9	NS	5.8	WE
4.65	W			4.55	NS
4.5	WE			4.2	NS
5.95	NS			4.2	WE
7.65	WE			4.73	NS
6.5	NS			4	NS
TREE 43				5.2	NS
NH	ND
5.7	NS
6.1	WE
TREE 44
NH	ND
2.75	WE
3.1	NS
3.9	NS
4.55	NS
4.2	NS
4.2	WE
4.73	NS
4	NS
5.2	NS
TREE 45
NH	ND
4.65	WE
5.65	NS
5.8	WE

[truncated: 8 more sheets: Interim Analysis Matrix, Site 1 Tree Morphometrics, Site 2 Tree Morphometrics, Site 3 Tree Morphometrics, Site 4 Tree Morphometrics, Site 5 Tree Morphometrics, Regression Models & ANOVA, Study Sites Cross Tabs]
